# Supplementary material for: Dysbiosis of the Fecal and Biliary Microbiota in Biliary Tract Cancer
Source: Cancers (Basel). 2022 Oct 31;14(21):5379. doi: 10.3390/cancers14215379 (PMC9653963; doi:10.3390/cancers14215379)
Supplement: Supplementary file 1 [file cancers-14-05379-s001.zip]

Archive with 1 entries (1 files):
- cancers-1912701-supplementary.pdf
